# Supplementary material for: Machine learning identification of a novel vasculogenic mimicry-related signature and FOXM1’s role in promoting vasculogenic mimicry in clear cell renal cell carcinoma
Source: Transl Oncol. 2025 Feb 3;53:102312. doi: 10.1016/j.tranon.2025.102312 (PMC11847097; doi:10.1016/j.tranon.2025.102312)
Supplement: Supplementary file 1 [file mmc1.xls]

## Sheet: QPCR Primer
GAPDH-Forward Primer	ACAACTTTGGTATCGTGGAAGG
GAPDH-Reverse Primer	GCCATCACGCCACAGTTTC
FOXM1-Forward Primer	CGTCGGCCACTGATTCTCAAA
FOXM1-Reverse Primer	GGCAGGGGATCTCTTAGGTTC
PYCR1-Forward Primer	TGGCTGCCCACAAGATAATGG
PYCR1-Reverse Primer	CGTGACGGCATCAATCAGGT
VEGFA-Forward Primer	AGGGCAGAATCATCACGAAGT
VEGFA-Reverse Primer	AGGGTCTCGATTGGATGGCA
HIF1A-Forward Primer	GAACGTCGAAAAGAAAAGTCTCG
HIF1A-Reverse Primer	CCTTATCAAGATGCGAACTCACA
MMP2-Forward Primer	TACAGGATCATTGGCTACACACC
MMP2-Reverse Primer	GGTCACATCGCTCCAGACT
MMP9-Forward Primer	TGTACCGCTATGGTTACACTCG
MMP9-Reverse Primer	GGCAGGGACAGTTGCTTCT
CDH5-Forward Primer	TTGGAACCAGATGCACATTGAT
CDH5-Forward Primer	TTGGAACCAGATGCACATTGAT
TWIST1-Forward Primer	GTCCGCAGTCTTACGAGGAG
TWIST1-Reverse Primer	GCTTGAGGGTCTGAATCTTGCT

## Sheet: siRNA
siNC-sense	GGGUGGAAUUCCAGAACAATT
siNC-antisense	UUGUUCUGGAAUUCCACCCTT
siFOXM1#1-sense	GCUGGGAUCAAGAUUAUUATT
siFOXM1#1-antisense	UAAUAAUCUUGAUCCCAGCTT
siFOXM1#2-sense	GCCAACCGCUACUUGACAUTT
siFOXM1#2-antisense	AUGUCAAGUAGCGGUUGGCTT
siPYCR1#1-sense	GCCCACAAGAUAAUGGCUATT
siPYCR1#1-antisense	UAGCCAUUAUCUUGUGGGCTT
siPYCR1#2-sense	CCGCCAUCAAGAAGACCAUTT
siPYCR1#2-antisense	AUGGUCUUCUUGAUGGCGGTT

## Sheet: Antibody
ID	Manufacturer	Cat No.	WB	IHC	CHIP
β-Tubulin	Proteintech	10094-1-AP	1/2000
GAPDH	Proteintech	60004-1-Ig	1/50000
FOXM1	Proteintech	13147-1-AP	1/2000	1/200	4ug
PYCR1	Proteintech	13108-1-AP	1/1000
PI3K	Proteintech	20584-1-AP	1/500
P-PI3K	Abcam	ab138364	1/500
AKT	Proteintech	60203-2-Ig	1/5000
P-AKT	Proteintech	66444-1-Ig	1/5000
mTOR	Proteintech	66888-1-Ig	1/5000
P-mTOR	Proteintech	67778-1-Ig	1/5000
VEGFA	Proteintech	19003-1-AP	1/500

## Sheet: gene.coef
gene	coef
TEK	-0.0940124
FOXM1	0.0330179
ERBB2	-0.0239273
CLDN4	-0.0159653
